# Supplementary material for: Glucocorticoids Promote Extracellular Matrix Component Remodeling by Activating YAP in Human Retinal Capillary Endothelial Cells
Source: Front Cell Dev Biol. 2021 Dec 14;9:738341. doi: 10.3389/fcell.2021.738341 (PMC8712730; doi:10.3389/fcell.2021.738341)
Supplement: Supplementary file 1 [file Table1.XLS]

## Sheet: Primer
		Human Primers				Mouse Primers
		Gene	Sequence 5'-3'			Gene	Sequence 5'-3'
		YAP1_F	AAAGATGAACAAACGTCCAGCAA			FN1_F	CCCTTCATCACCAACCCTGG
		YAP1_R	AACTGTGAAAGAGGTCAGCAATACATT			FN1_R	TTGTCCGCCTAAAGCCATGT
		FN1_F	GCCACTGGAGTCTTTACCACA			COL4A1_F	AGGACAAATCGGACCCAC
		FN1_R	CCTCGGTGTAAGGTGGA			COL4A1_R	GCCCATTCCTCCAACTGA
		COL4A1_F	CGGAAAAGATGGTGACAAAGG			CTGF-F	CTCCACCCGAGTTACCAATG
		COL4A1_R	GCCTATAACAATTCCAGGTGGG			CTGF-R	TGGCGATTTTAGGTGTCCG
		CTGF-F	ACAAGGGCCTCTTCTGTGACTT			ANKRD1-F	TTGTGAAGGAGCCAGAACC
		CTGF-R	GGTACACCGTACCACCGAAGAT			ANKRD1-R	CGTCCGTTTATACTCATCGCAG
		ANKRD1-F	AGAACTGTGCTGGGAAGACG			CRY61-F	AGAGGCTTCCTGTCTTTGGC
		ANKRD1-R	GCCATGCCTTCAAAATGCCA			CYR61-R	CTCGTGTGGAGATGCCAGTT
		CRY61-F	AGCCTCGCATCCTATACAACC			GAPDH-F	CTTGGGCTACACTGAGGACC
		CYR61-R	TTCTTTCACAAGGCGGCACTC			GAPDH-R	CATACCAGGAAATGAGCTTGAC
		GILZ1_F	TCTGCTTGGAGGGGATGTGG
		GILZ1_R	ACTTGTGGGGATTCGGGAGC
		GAPDH_F	CCATGTTCGTCATGGGTGTGA
		GAPDH_R	CATGAGTCCTTCCACGATACCA
